# Supplementary material for: SCN8A mutation in a child presenting with seizures and developmental delays
Source: Cold Spring Harb Mol Case Stud. 2016 Nov;2(6):a001073. doi: 10.1101/mcs.a001073 (PMC5111007; doi:10.1101/mcs.a001073)
Supplement: Supplemental Material [file supp_mcs.a001073_Supp_VCF_files_epilepsy_family.zip]

Archive with 43 entries (28 files):
- VCF_files_epilepsy family/
- VCF_files_epilepsy family/Brother1/
- VCF_files_epilepsy family/Brother1/Brother1.vcf
- __MACOSX/
- __MACOSX/VCF_files_epilepsy family/
- __MACOSX/VCF_files_epilepsy family/Brother1/
- __MACOSX/VCF_files_epilepsy family/Brother1/._Brother1.vcf
- VCF_files_epilepsy family/Brother1/Brother1.vcf.idx
- __MACOSX/VCF_files_epilepsy family/Brother1/._Brother1.vcf.idx
- __MACOSX/VCF_files_epilepsy family/._Brother1
- VCF_files_epilepsy family/Brother2/
- VCF_files_epilepsy family/Brother2/Brother2.vcf
- __MACOSX/VCF_files_epilepsy family/Brother2/
- __MACOSX/VCF_files_epilepsy family/Brother2/._Brother2.vcf
- VCF_files_epilepsy family/Brother2/Brother2.vcf.idx
- __MACOSX/VCF_files_epilepsy family/Brother2/._Brother2.vcf.idx
- VCF_files_epilepsy family/Father/
- VCF_files_epilepsy family/Father/Father.vcf
- __MACOSX/VCF_files_epilepsy family/Father/
- __MACOSX/VCF_files_epilepsy family/Father/._Father.vcf
- VCF_files_epilepsy family/Father/Father.vcf.idx
- __MACOSX/VCF_files_epilepsy family/Father/._Father.vcf.idx
- __MACOSX/VCF_files_epilepsy family/._Father
- VCF_files_epilepsy family/Mother/
- VCF_files_epilepsy family/Mother/Mother.vcf
- __MACOSX/VCF_files_epilepsy family/Mother/
- __MACOSX/VCF_files_epilepsy family/Mother/._Mother.vcf
- VCF_files_epilepsy family/Mother/Mother.vcf.idx
- __MACOSX/VCF_files_epilepsy family/Mother/._Mother.vcf.idx
- __MACOSX/VCF_files_epilepsy family/._Mother
- VCF_files_epilepsy family/Proband/
- VCF_files_epilepsy family/Proband/Proband.vcf
- __MACOSX/VCF_files_epilepsy family/Proband/
- __MACOSX/VCF_files_epilepsy family/Proband/._Proband.vcf
- VCF_files_epilepsy family/Proband/Proband.vcf.idx
- __MACOSX/VCF_files_epilepsy family/Proband/._Proband.vcf.idx
- VCF_files_epilepsy family/Sister/
- VCF_files_epilepsy family/Sister/Sister.vcf
- __MACOSX/VCF_files_epilepsy family/Sister/
- __MACOSX/VCF_files_epilepsy family/Sister/._Sister.vcf
- VCF_files_epilepsy family/Sister/Sister.vcf.idx
- __MACOSX/VCF_files_epilepsy family/Sister/._Sister.vcf.idx
- __MACOSX/._VCF_files_epilepsy family
